# Supplementary material for: Comparative mitochondrial and chloroplast genomics of a genetically distinct form of Sargassum contributing to recent “Golden Tides” in the Western Atlantic
Source: Ecol Evol. 2016 Dec 20;7(2):516–25. doi: 10.1002/ece3.2630 (PMC5243773; doi:10.1002/ece3.2630)
Supplement: Supplementary file 1 [file ECE3-7-516-s001.xlsx]

## Sheet: mitogenomes
GROUP	Variable Name	Units
mimarks_investigation	sample_id	Alphanumeric	M1	M2	M3	M4	M4	M5	M5	M6
mimarks_investigation	lab_ID	Alphanumeric	C241-023-NT rep 1	C241-025-NT rep 1	C256-035-DN-NBD-B1_10	C256-039-NT_32	C256-039-NT_32	C256-039-NT_38	C256-039-NT_38	C263B-St.Croix Hbr_145
mimarks_investigation		Alphanumeric	Sargassum fluitans III voucher	Sargassum natans I voucher	Sargassum natans VIII voucher	Sargassum natans VIII voucher	Sargassum natans VIII voucher	Sargassum fluitans III voucher	Sargassum fluitans III voucher	Sargassum natans VIII voucher
mimarks_investigation	submit_to_insdc	Alphanumeric	KY084910	KY084907	KY084912	KY084908	KY084908	KY084909	KY084909	KY084911
mimarks_investigation	investigation_type	Alphanumeric	MIGS survey	MIGS survey	MIGS survey	MIGS survey	MIGS survey	MIGS survey	MIGS survey	MIGS survey
mimarks_investigation	project_name	Alphanumeric	Sargassum Biodiversity	Sargassum Biodiversity	Sargassum Biodiversity	Sargassum Biodiversity	Sargassum Biodiversity	Sargassum Biodiversity	Sargassum Biodiversity	Sargassum Biodiversity
mimarks_investigation	experimental_factor	Alphanumeric	None	None	None	None	None	None	None	None
mimarks_environment	collection_date	YYYY-MM-DDThh:mm:ss+/-NN	2012-05-26T14:40	2012-05-27T15:00	2014-12-03T13:23	2014-12-04T14:10	2014-12-04T14:10	2014-12-04T14:10	2014-12-04T14:10	2016-01-04T15:00
mimarks_environment	country	Alphanumeric	NA	NA	NA	NA	NA	NA	NA	NA
mimarks_environment	envo_feature	Alphanumeric	water	water	water	water	water	water	water	water
mimarks_environment	envo_material	Alphanumeric	sea water (ENVO:00002149)	sea water (ENVO:00002149)	sea water (ENVO:00002149)	sea water (ENVO:00002149)	sea water (ENVO:00002149)	sea water (ENVO:00002149)	sea water (ENVO:00002149)	sea water (ENVO:00002149)
mimarks_environment	envo_biome	Alphanumeric	marine biome (ENVO:00000447)	marine biome (ENVO:00000447)	marine biome (ENVO:00000447)	marine biome (ENVO:00000447)	marine biome (ENVO:00000447)	marine biome (ENVO:00000447)	marine biome (ENVO:00000447)	marine biome (ENVO:00000447)
mimarks_environment	lat_lon	+/-decimalDegree+/-decimalDegree	30.55333 -64.13	31.65 -64.261667	15.085833 -47.418055	14.9502778 -49.468611	14.9502778 -49.468611	14.9502778 -49.468611	14.9502778 -49.468611	17.7472 -64.7067
mimarks_extension	env_package	Alphanumeric	water	water	water	water	water	water	water
mimarks_environment	depth	meter	0	0	0	0	0	0	0	0
mimarks_environment	salinity	PSU	36.66	36.4	36.68	35.69	35.69	35.69	35.69	NA
mimarks_environment	temp	celsius	23.6	22.7	27.1	27.1	27.1	27.1	27.1	NA
mimarks_environment	chlorophyll	microgramPerLiter	626.8	719	528.5	506.6	506.6	506.6	506.6	NA
mimarks_environment	rel_to_oxygen	oxic (aerobic) or anoxic (anaerobic)	oxic	oxic	oxic	oxic	oxic	oxic	oxic	oxic
mimarks_nucleic_acid_sequence_source	samp_collect_device	Alphanumeric	335 µm neuston net	335 µm neuston net	335 µm dipnet	335 µm neuston net	335 µm neuston net	335 µm neuston net	335 µm neuston net	by hand from shore
mimarks_nucleic_acid_sequence_source	samp_size	liter	NA	NA	NA	NA	NA	NA	NA	NA
mimarks_sequencing	lib_reads_seqd	integer_count	7983161	79771537	12176746	7373322	45075675	9645321	52106798	37804688
mimarks_sequencing	multiplex_ident_1	Alphanumeric	TGGTGA	CACACA	AACCAG	AACCAG	AACCAG	TGGTGA	TGGTGA	AGCATG
mimarks_sequencing	domain	Alphanumeric	Eukarya	Eukarya	Eukarya	Eukarya	Eukarya	Eukarya	Eukarya	Eukarya
mimarks_sequencing	DNA_extraction_meth	Alphanumeric	modified Plastisphere protocol	modified Plastisphere protocol	Qiagen Dneasy Mini Plant Kit	Qiagen Dneasy Mini Plant Kit	Qiagen Dneasy Mini Plant Kit	Qiagen Dneasy Mini Plant Kit	Qiagen Dneasy Mini Plant Kit	Qiagen Dneasy Mini Plant Kit
mimarks_sequencing	purification_method	Alphanumeric	MoBio powerclean Pro	MoBio powerclean Pro	MoBio powerclean Pro	MoBio powerclean Pro	MoBio powerclean Pro	MoBio powerclean Pro	MoBio powerclean Pro	MoBio powerclean Pro
mimarks_sequencing	lib_size	Alphanumeric	250 bp	175 bp	250 bp	425 bp	175 bp	425 bp	175 bp	500 bp
mimarks_sequencing	lib_const_kit	Alphanumeric	NuGen Ovation Ultralow V2 Kit	NuGen Ovation Ultralow V1 Kit	NuGen Ovation Ultralow V2 Kit	NuGen Ovation Ultralow V2 Kit	NuGen Ovation Ultralow V1 Kit	NuGen Ovation Ultralow V2 Kit	NuGen Ovation Ultralow V1 Kit	NuGen Ovation Ultralow V1 Kit
mimarks_sequencing	pcr_cond	Alphanumeric	initial denaturation:72degC_2min;denaturation:95degC_3min;denaturation:98degC_20sec;annealing:65degC_30sec;elongation:72degC_30sec;final elongation:72degC_1min;12 cycles	initial denaturation:72degC_2min;denaturation:94degC_30sec;annealing:60degC_30sec;elongation:72degC_1min;final elongation:72degC_5min;18 cycles	initial denaturation:72degC_2min;denaturation:95degC_3min;denaturation:98degC_20sec;annealing:65degC_30sec;elongation:72degC_30sec;final elongation:72degC_1min;12 cycles	initial denaturation:72degC_2min;denaturation:95degC_3min;denaturation:98degC_20sec;annealing:65degC_30sec;elongation:72degC_30sec;final elongation:72degC_1min;12 cycles	initial denaturation:72degC_2min;denaturation:94degC_30sec;annealing:60degC_30sec;elongation:72degC_1min;final elongation:72degC_5min;18 cycles	initial denaturation:72degC_2min;denaturation:95degC_3min;denaturation:98degC_20sec;annealing:65degC_30sec;elongation:72degC_30sec;final elongation:72degC_1min;12 cycles	initial denaturation:72degC_2min;denaturation:95degC_3min;denaturation:98degC_20sec;annealing:65degC_30sec;elongation:72degC_30sec;final elongation:72degC_1min;12 cycles	initial denaturation:72degC_2min;denaturation:95degC_3min;denaturation:98degC_20sec;annealing:65degC_30sec;elongation:72degC_30sec;final elongation:72degC_1min;12 cycles
mimarks_sequencing	pcr_primers	Alphanumeric	Illumina Primers	Illumina Primers	Illumina Primers	Illumina Primers	Illumina Primers	Illumina Primers	Illumina Primers	Illumina Primers
mimarks_sequencing	adaptors	Alphanumeric
mimarks_sequencing	seq_quality_check	Alphanumeric	Minoche	Minoche	Minoche	Minoche	Minoche	Minoche	Minoche	Minoche
mimarks_sequencing	sequencing_meth	Alphanumeric	Illumina NextSeq	Illumina HiSeq 1000	Illumina NextSeq	Illumina MiSeq	Illumina HiSeq 1000	Illumina MiSeq	Illumina HiSeq 1000	Illumina NextSeq
mimarks_sequencing	sop	Alphanumeric	MBL-BPC	MBL-BPC	MBL-BPC	MBL-BPC	MBL-BPC	MBL-BPC	MBL-BPC	MBL-BPC
mimarks_sequencing	target_gene	Alphanumeric	mitochondrial genome	mitochondrial genome	mitochondrial genome	mitochondrial genome	mitochondrial genome	mitochondrial genome	mitochondrial genome	mitochondrial genome
mimarks_sequencing	target_subfragment	Alphanumeric
mimarks_sequencing	url	Alphanumeric

## Sheet: cox2
GROUP	Variable Name	Units
mimarks_investigation	sample_id	Alphanumeric	0	1	2	3	4	5	6	7	8	9	13	14	15	16	17	18	19	20	21	22	23	25	26	27	28	29	30	31	34	35	36	37	40	41	42	43	44	45	46	47	48	49	50	51	52	53	54
mimarks_investigation	SeqID	Alphanumeric	000_C241_021_NT_Sf3_cox2	001_C256_033_DN_Sn8_cox2	002_C256_033_DN_Sn8_cox2	003_C256_033_DN_Sn8_cox2	004_C256_034_DN_Sn8_cox2	005_C256_034_DN_Sn8_cox2	006_C256_034_DN_Sn8_cox2	007_C256_034_DN_Sn8_cox2	008_C256_034_DN_Sn8_cox2	009_C256_034_DN_Sn8_cox2	013_C256_035_DN_Sn8_cox2	014_C256_035_DN_Sn8_cox2	015_C256_035_DN_Sn8_cox2	016_C256_035_DN_Sn8_cox2	017_C256_035_DN_Sn8_cox2	018_C256_035_DN_Sn8_cox2	019_C256_035_DN_Sn8_cox2	020_C256_038_DN_Sn8_cox2	021_C256_038_DN_Sn8_cox2	022_C256_038_DN_Sn8_cox2	023_C256_038_DN_Sn8_cox2	025_C256_038_DN_Sn8_cox2	026_C256_038_DN_Sn8_cox2	027_C256_038_DN_Sn8_cox2	028_C256_038_DN_Sn8_cox2	029_C256_038_DN_Sn8_cox2	030_C256_038_DN_Sn8_cox2	031_C256_038_DN_Sn8_cox2	034_C256_039_NT_Sf3_cox2	035_C256_039_NT_Sn1_cox2	036_C256_039_NT_Sn1_cox2	037_C256_039_NT_Sn1_cox2	040_C256_039_NT_Sn8_cox2	041_C256_001_FL_Sf3_cox2	042_C256_001_FL_Sf3_cox2	043_C256_001_FL_Sn8_cox2	044_C256_043_DN_Sn8_cox2	045_C256_043_DN_Sn8_cox2	046_C256_043_DN_Sn8_cox2	047_C256_043_DN_Sn8_cox2	048_C256_043_NT_Sn1_cox2	049_C256_043_NT_Sn1_cox2	050_C256_043_NT_Sn1_cox2	051_C256_043_NT_Sn1_cox2	052_C256_043_NT_Sn1_cox2	053_C256_043_NT_Sn1_cox2	054_C256_043_NT_Sn8_cox2
mimarks_investigation	organism	Alphanumeric	Sargassum fluitans III	Sargassum natans VIII	Sargassum natans VIII	Sargassum natans VIII	Sargassum natans VIII	Sargassum natans VIII	Sargassum natans VIII	Sargassum natans VIII	Sargassum natans VIII	Sargassum natans VIII	Sargassum natans VIII	Sargassum natans VIII	Sargassum natans VIII	Sargassum natans VIII	Sargassum natans VIII	Sargassum natans VIII	Sargassum natans VIII	Sargassum natans VIII	Sargassum natans VIII	Sargassum natans VIII	Sargassum natans VIII	Sargassum natans VIII	Sargassum natans VIII	Sargassum natans VIII	Sargassum natans VIII	Sargassum natans VIII	Sargassum natans VIII	Sargassum natans VIII	Sargassum fluitans III	Sargassum natans I	Sargassum natans I	Sargassum natans I	Sargassum natans VIII	Sargassum fluitans III	Sargassum fluitans III	Sargassum natans VIII	Sargassum natans VIII	Sargassum natans VIII	Sargassum natans VIII	Sargassum natans VIII	Sargassum natans I	Sargassum natans I	Sargassum natans I	Sargassum natans I	Sargassum natans I	Sargassum natans I	Sargassum natans VIII
mimarks_investigation	submit_to_insdc	Alphanumeric	KY126998	KY127027	KY127028	KY127029	KY127030	KY127031	KY127032	KY127033	KY127034	KY127035	KY127036	KY127037	KY127038	KY127039	KY127040	KY127041	KY127042	KY127043	KY127044	KY127045	KY127046	KY127047	KY127048	KY127049	KY127050	KY127051	KY127052	KY127053	KY126999	KY127004	KY127005	KY127006	KY127054	KY127000	KY127001	KY127055	KY127056	KY127057	KY127058	KY127059	KY127007	KY127008	KY127009	KY127010	KY127011	KY127012	KY127060
mimarks_investigation	investigation_type	Alphanumeric	MIMARKS-specimen	MIMARKS-specimen	MIMARKS-specimen	MIMARKS-specimen	MIMARKS-specimen	MIMARKS-specimen	MIMARKS-specimen	MIMARKS-specimen	MIMARKS-specimen	MIMARKS-specimen	MIMARKS-specimen	MIMARKS-specimen	MIMARKS-specimen	MIMARKS-specimen	MIMARKS-specimen	MIMARKS-specimen	MIMARKS-specimen	MIMARKS-specimen	MIMARKS-specimen	MIMARKS-specimen	MIMARKS-specimen	MIMARKS-specimen	MIMARKS-specimen	MIMARKS-specimen	MIMARKS-specimen	MIMARKS-specimen	MIMARKS-specimen	MIMARKS-specimen	MIMARKS-specimen	MIMARKS-specimen	MIMARKS-specimen	MIMARKS-specimen	MIMARKS-specimen	MIMARKS-specimen	MIMARKS-specimen	MIMARKS-specimen	MIMARKS-specimen	MIMARKS-specimen	MIMARKS-specimen	MIMARKS-specimen	MIMARKS-specimen	MIMARKS-specimen	MIMARKS-specimen	MIMARKS-specimen	MIMARKS-specimen	MIMARKS-specimen	MIMARKS-specimen
mimarks_investigation	project_name	Alphanumeric	Sargassum Biodiversity	Sargassum Biodiversity	Sargassum Biodiversity	Sargassum Biodiversity	Sargassum Biodiversity	Sargassum Biodiversity	Sargassum Biodiversity	Sargassum Biodiversity	Sargassum Biodiversity	Sargassum Biodiversity	Sargassum Biodiversity	Sargassum Biodiversity	Sargassum Biodiversity	Sargassum Biodiversity	Sargassum Biodiversity	Sargassum Biodiversity	Sargassum Biodiversity	Sargassum Biodiversity	Sargassum Biodiversity	Sargassum Biodiversity	Sargassum Biodiversity	Sargassum Biodiversity	Sargassum Biodiversity	Sargassum Biodiversity	Sargassum Biodiversity	Sargassum Biodiversity	Sargassum Biodiversity	Sargassum Biodiversity	Sargassum Biodiversity	Sargassum Biodiversity	Sargassum Biodiversity	Sargassum Biodiversity	Sargassum Biodiversity	Sargassum Biodiversity	Sargassum Biodiversity	Sargassum Biodiversity	Sargassum Biodiversity	Sargassum Biodiversity	Sargassum Biodiversity	Sargassum Biodiversity	Sargassum Biodiversity	Sargassum Biodiversity	Sargassum Biodiversity	Sargassum Biodiversity	Sargassum Biodiversity	Sargassum Biodiversity	Sargassum Biodiversity
mimarks_investigation	experimental_factor	Alphanumeric	None	None	None	None	None	None	None	None	None	None	None	None	None	None	None	None	None	None	None	None	None	None	None	None	None	None	None	None	None	None	None	None	None	None	None	None	None	None	None	None	None	None	None	None	None	None	None
mimarks_environment	collection_date	YYYY-MM-DDThh:mm:ss+/-NN	2012-05-25T14:39	2014-12-02T14:19	2014-12-02T14:19	2014-12-02T14:19	2014-12-02T17:15	2014-12-02T17:15	2014-12-02T17:15	2014-12-02T17:15	2014-12-02T17:15	2014-12-02T17:15	2014-12-03T13:23	2014-12-03T13:23	2014-12-03T13:23	2014-12-03T13:23	2014-12-03T13:23	2014-12-03T13:23	2014-12-03T13:23	2014-12-04T07:35	2014-12-04T07:35	2014-12-04T07:35	2014-12-04T07:35	2014-12-04T07:35	2014-12-04T07:35	2014-12-04T07:35	2014-12-04T07:35	2014-12-04T07:35	2014-12-04T07:35	2014-12-04T07:35	2014-12-04T11:10	2014-12-04T11:10	2014-12-04T11:10	2014-12-04T11:10	2014-12-04T11:10	2014-12-04T18:57	2014-12-04T18:57	2014-12-04T18:57	2014-12-06T14:23	2014-12-06T14:23	2014-12-06T14:23	2014-12-06T14:23	2014-12-06T14:21	2014-12-06T14:21	2014-12-06T14:21	2014-12-06T14:21	2014-12-06T14:21	2014-12-06T14:21	2014-12-06T14:21
mimarks_environment	country	Alphanumeric	NA	NA	NA	NA	NA	NA	NA	NA	NA	NA	NA	NA	NA	NA	NA	NA	NA	NA	NA	NA	NA	NA	NA	NA	NA	NA	NA	NA	NA	NA	NA	NA	NA	NA	NA	NA	NA	NA	NA	NA	NA	NA	NA	NA	NA	NA	NA
mimarks_environment	envo_feature	Alphanumeric	water	water	water	water	water	water	water	water	water	water	water	water	water	water	water	water	water	water	water	water	water	water	water	water	water	water	water	water	water	water	water	water	water	water	water	water	water	water	water	water	water	water	water	water	water	water	water
mimarks_environment	envo_material	Alphanumeric	sea water (ENVO:00002149)	sea water (ENVO:00002149)	sea water (ENVO:00002149)	sea water (ENVO:00002149)	sea water (ENVO:00002149)	sea water (ENVO:00002149)	sea water (ENVO:00002149)	sea water (ENVO:00002149)	sea water (ENVO:00002149)	sea water (ENVO:00002149)	sea water (ENVO:00002149)	sea water (ENVO:00002149)	sea water (ENVO:00002149)	sea water (ENVO:00002149)	sea water (ENVO:00002149)	sea water (ENVO:00002149)	sea water (ENVO:00002149)	sea water (ENVO:00002149)	sea water (ENVO:00002149)	sea water (ENVO:00002149)	sea water (ENVO:00002149)	sea water (ENVO:00002149)	sea water (ENVO:00002149)	sea water (ENVO:00002149)	sea water (ENVO:00002149)	sea water (ENVO:00002149)	sea water (ENVO:00002149)	sea water (ENVO:00002149)	sea water (ENVO:00002149)	sea water (ENVO:00002149)	sea water (ENVO:00002149)	sea water (ENVO:00002149)	sea water (ENVO:00002149)	sea water (ENVO:00002149)	sea water (ENVO:00002149)	sea water (ENVO:00002149)	sea water (ENVO:00002149)	sea water (ENVO:00002149)	sea water (ENVO:00002149)	sea water (ENVO:00002149)	sea water (ENVO:00002149)	sea water (ENVO:00002149)	sea water (ENVO:00002149)	sea water (ENVO:00002149)	sea water (ENVO:00002149)	sea water (ENVO:00002149)	sea water (ENVO:00002149)
mimarks_environment	envo_biome	Alphanumeric	marine biome (ENVO:00000447)	marine biome (ENVO:00000447)	marine biome (ENVO:00000447)	marine biome (ENVO:00000447)	marine biome (ENVO:00000447)	marine biome (ENVO:00000447)	marine biome (ENVO:00000447)	marine biome (ENVO:00000447)	marine biome (ENVO:00000447)	marine biome (ENVO:00000447)	marine biome (ENVO:00000447)	marine biome (ENVO:00000447)	marine biome (ENVO:00000447)	marine biome (ENVO:00000447)	marine biome (ENVO:00000447)	marine biome (ENVO:00000447)	marine biome (ENVO:00000447)	marine biome (ENVO:00000447)	marine biome (ENVO:00000447)	marine biome (ENVO:00000447)	marine biome (ENVO:00000447)	marine biome (ENVO:00000447)	marine biome (ENVO:00000447)	marine biome (ENVO:00000447)	marine biome (ENVO:00000447)	marine biome (ENVO:00000447)	marine biome (ENVO:00000447)	marine biome (ENVO:00000447)	marine biome (ENVO:00000447)	marine biome (ENVO:00000447)	marine biome (ENVO:00000447)	marine biome (ENVO:00000447)	marine biome (ENVO:00000447)	marine biome (ENVO:00000447)	marine biome (ENVO:00000447)	marine biome (ENVO:00000447)	marine biome (ENVO:00000447)	marine biome (ENVO:00000447)	marine biome (ENVO:00000447)	marine biome (ENVO:00000447)	marine biome (ENVO:00000447)	marine biome (ENVO:00000447)	marine biome (ENVO:00000447)	marine biome (ENVO:00000447)	marine biome (ENVO:00000447)	marine biome (ENVO:00000447)	marine biome (ENVO:00000447)
mimarks_environment	lat_lon	+/-decimalDegree+/-decimalDegree	28.6672 -63.7511	16.318611 -44.950555	16.318611 -44.950555	16.318611 -44.950555	16.183611 -45.168888	16.183611 -45.168888	16.183611 -45.168888	16.183611 -45.168888	16.183611 -45.168888	16.183611 -45.168888	15.085833 -47.418055	15.085833 -47.418055	15.085833 -47.418055	15.085833 -47.418055	15.085833 -47.418055	15.085833 -47.418055	15.085833 -47.418055	15.08583 -49.25138	15.08583 -49.25138	15.08583 -49.25138	15.08583 -49.25138	15.08583 -49.25138	15.08583 -49.25138	15.08583 -49.25138	15.08583 -49.25138	15.08583 -49.25138	15.08583 -49.25138	15.08583 -49.25138	14.95027 -49.46861	14.95027 -49.46861	14.95027 -49.46861	14.95027 -49.46861	14.95027 -49.46861	15.10194 - 49.735	15.10194 - 49.735	15.10194 - 49.735	15.484444 -54.75	15.484444 -54.75	15.484444 -54.75	15.484444 -54.75	15.484444 -54.75	15.484444 -54.75	15.484444 -54.75	15.484444 -54.75	15.484444 -54.75	15.484444 -54.75	15.484444 -54.75
mimarks_extension	env_package	Alphanumeric	water	water	water	water	water	water	water	water	water	water	water	water	water	water	water	water	water	water	water	water	water	water	water	water	water	water	water	water	water	water	water	water	water	water	water	water	water	water	water	water	water	water	water	water	water	water	water
mimarks_environment	depth	meter	0	0	0	0	0	0	0	0	0	0	0	0	0	0	0	0	0	0	0	0	0	0	0	0	0	0	0	0	0	0	0	0	0	0	0	0	0	0	0	0	0	0	0	0	0	0	0
mimarks_environment	salinity	PSU	36.33	36.74	36.74	36.74	36.73	36.73	36.73	36.73	36.73	36.73	36.68	36.68	36.68	36.68	36.68	36.68	36.68	35.69	35.69	35.69	35.69	35.69	35.69	35.69	35.69	35.69	35.69	35.69	35.69	35.69	35.69	35.69	35.69	35.81	35.81	35.81	35.45	35.45	35.45	35.45	35.45	35.45	35.45	35.45	35.45	35.45	35.45
mimarks_environment	temp	celsius	24.6	26.7	26.7	26.7	26.8	26.8	26.8	26.8	26.8	26.8	27.1	27.1	27.1	27.1	27.1	27.1	27.1	27.1	27.1	27.1	27.1	27.1	27.1	27.1	27.1	27.1	27.1	27.1	27.1	27.1	27.1	27.1	27.1	27.2	27.2	27.2	27.5	27.5	27.5	27.5	27.5	27.5	27.5	27.5	27.5	27.5	27.5
mimarks_environment	chlorophyll	microgramPerLiter	696.3	522	522	522	506.7	506.7	506.7	506.7	506.7	506.7	528.5	528.5	528.5	528.5	528.5	528.5	528.5	569.8	569.8	569.8	569.8	569.8	569.8	569.8	569.8	569.8	569.8	569.8	506.6	506.6	506.6	506.6	506.6	532	532	532	616	616	616	616	616	616	616	616	616	616	616
mimarks_environment	rel_to_oxygen	oxic (aerobic) or anoxic (anaerobic)	oxic	oxic	oxic	oxic	oxic	oxic	oxic	oxic	oxic	oxic	oxic	oxic	oxic	oxic	oxic	oxic	oxic	oxic	oxic	oxic	oxic	oxic	oxic	oxic	oxic	oxic	oxic	oxic	oxic	oxic	oxic	oxic	oxic	oxic	oxic	oxic	oxic	oxic	oxic	oxic	oxic	oxic	oxic	oxic	oxic	oxic	oxic
mimarks_nucleic_acid_sequence_source	samp_collect_device	Alphanumeric	335 µm neuston net	335 µm dipnet	335 µm dipnet	335 µm dipnet	335 µm dipnet	335 µm dipnet	335 µm dipnet	335 µm dipnet	335 µm dipnet	335 µm dipnet	335 µm dipnet	335 µm dipnet	335 µm dipnet	335 µm dipnet	335 µm dipnet	335 µm dipnet	335 µm dipnet	335 µm dipnet	335 µm dipnet	335 µm dipnet	335 µm dipnet	335 µm dipnet	335 µm dipnet	335 µm dipnet	335 µm dipnet	335 µm dipnet	335 µm dipnet	335 µm dipnet	335 µm neuston net	335 µm neuston net	335 µm neuston net	335 µm neuston net	335 µm neuston net	caught on towed line	caught on towed line	caught on towed line	335 µm dipnet	335 µm dipnet	335 µm dipnet	335 µm dipnet	335 µm neuston net	335 µm neuston net	335 µm neuston net	335 µm neuston net	335 µm neuston net	335 µm neuston net	335 µm neuston net
mimarks_nucleic_acid_sequence_source	samp_size	liter	NA	NA	NA	NA	NA	NA	NA	NA	NA	NA	NA	NA	NA	NA	NA	NA	NA	NA	NA	NA	NA	NA	NA	NA	NA	NA	NA	NA	NA	NA	NA	NA	NA	NA	NA	NA	NA	NA	NA	NA	NA	NA	NA	NA	NA	NA	NA
mimarks_sequencing	lib_reads_seqd	integer_count
mimarks_sequencing	multiplex_ident_1	Alphanumeric
mimarks_sequencing	domain	Alphanumeric	Eukarya	Eukarya	Eukarya	Eukarya	Eukarya	Eukarya	Eukarya	Eukarya	Eukarya	Eukarya	Eukarya	Eukarya	Eukarya	Eukarya	Eukarya	Eukarya	Eukarya	Eukarya	Eukarya	Eukarya	Eukarya	Eukarya	Eukarya	Eukarya	Eukarya	Eukarya	Eukarya	Eukarya	Eukarya	Eukarya	Eukarya	Eukarya	Eukarya	Eukarya	Eukarya	Eukarya	Eukarya	Eukarya	Eukarya	Eukarya	Eukarya	Eukarya	Eukarya	Eukarya	Eukarya	Eukarya	Eukarya
mimarks_sequencing	DNA_extraction_meth	Alphanumeric	Qiagen Dneasy Mini Plant Kit	Qiagen Dneasy Mini Plant Kit	Qiagen Dneasy Mini Plant Kit	Qiagen Dneasy Mini Plant Kit	Qiagen Dneasy Mini Plant Kit	Qiagen Dneasy Mini Plant Kit	Qiagen Dneasy Mini Plant Kit	Qiagen Dneasy Mini Plant Kit	Qiagen Dneasy Mini Plant Kit	Qiagen Dneasy Mini Plant Kit	Qiagen Dneasy Mini Plant Kit	Qiagen Dneasy Mini Plant Kit	Qiagen Dneasy Mini Plant Kit	Qiagen Dneasy Mini Plant Kit	Qiagen Dneasy Mini Plant Kit	Qiagen Dneasy Mini Plant Kit	Qiagen Dneasy Mini Plant Kit	Qiagen Dneasy Mini Plant Kit	Qiagen Dneasy Mini Plant Kit	Qiagen Dneasy Mini Plant Kit	Qiagen Dneasy Mini Plant Kit	Qiagen Dneasy Mini Plant Kit	Qiagen Dneasy Mini Plant Kit	Qiagen Dneasy Mini Plant Kit	Qiagen Dneasy Mini Plant Kit	Qiagen Dneasy Mini Plant Kit	Qiagen Dneasy Mini Plant Kit	Qiagen Dneasy Mini Plant Kit	Qiagen Dneasy Mini Plant Kit	Qiagen Dneasy Mini Plant Kit	Qiagen Dneasy Mini Plant Kit	Qiagen Dneasy Mini Plant Kit	Qiagen Dneasy Mini Plant Kit	Qiagen Dneasy Mini Plant Kit	Qiagen Dneasy Mini Plant Kit	Qiagen Dneasy Mini Plant Kit	Qiagen Dneasy Mini Plant Kit	Qiagen Dneasy Mini Plant Kit	Qiagen Dneasy Mini Plant Kit	Qiagen Dneasy Mini Plant Kit	Qiagen Dneasy Mini Plant Kit	Qiagen Dneasy Mini Plant Kit	Qiagen Dneasy Mini Plant Kit	Qiagen Dneasy Mini Plant Kit	Qiagen Dneasy Mini Plant Kit	Qiagen Dneasy Mini Plant Kit	Qiagen Dneasy Mini Plant Kit
mimarks_sequencing	purification_method	Alphanumeric	none	MoBio powerclean Pro	MoBio powerclean Pro	MoBio powerclean Pro	MoBio powerclean Pro	MoBio powerclean Pro	MoBio powerclean Pro	MoBio powerclean Pro	MoBio powerclean Pro	MoBio powerclean Pro	MoBio powerclean Pro	MoBio powerclean Pro	MoBio powerclean Pro	MoBio powerclean Pro	MoBio powerclean Pro	MoBio powerclean Pro	MoBio powerclean Pro	MoBio powerclean Pro	MoBio powerclean Pro	MoBio powerclean Pro	MoBio powerclean Pro	MoBio powerclean Pro	MoBio powerclean Pro	MoBio powerclean Pro	MoBio powerclean Pro	MoBio powerclean Pro	MoBio powerclean Pro	MoBio powerclean Pro	MoBio powerclean Pro	MoBio powerclean Pro	MoBio powerclean Pro	MoBio powerclean Pro	MoBio powerclean Pro	MoBio powerclean Pro	MoBio powerclean Pro	MoBio powerclean Pro	MoBio powerclean Pro	MoBio powerclean Pro	MoBio powerclean Pro	MoBio powerclean Pro	MoBio powerclean Pro	MoBio powerclean Pro	MoBio powerclean Pro	MoBio powerclean Pro	MoBio powerclean Pro	MoBio powerclean Pro	MoBio powerclean Pro
mimarks_sequencing	pcr_cond	Alphanumeric	initial denaturation:94degC_4min; 30 cycles of: (denaturation:94degC_1min;annealing:50degC_30sec;elongation:72degC_1min);final elongation:72degC_7min;	initial denaturation:94degC_4min; 30 cycles of: (denaturation:94degC_1min;annealing:50degC_30sec;elongation:72degC_1min);final elongation:72degC_7min;	initial denaturation:94degC_4min; 30 cycles of: (denaturation:94degC_1min;annealing:50degC_30sec;elongation:72degC_1min);final elongation:72degC_7min;	initial denaturation:94degC_4min; 30 cycles of: (denaturation:94degC_1min;annealing:50degC_30sec;elongation:72degC_1min);final elongation:72degC_7min;	initial denaturation:94degC_4min; 30 cycles of: (denaturation:94degC_1min;annealing:50degC_30sec;elongation:72degC_1min);final elongation:72degC_7min;	initial denaturation:94degC_4min; 30 cycles of: (denaturation:94degC_1min;annealing:50degC_30sec;elongation:72degC_1min);final elongation:72degC_7min;	initial denaturation:94degC_4min; 30 cycles of: (denaturation:94degC_1min;annealing:50degC_30sec;elongation:72degC_1min);final elongation:72degC_7min;	initial denaturation:94degC_4min; 30 cycles of: (denaturation:94degC_1min;annealing:50degC_30sec;elongation:72degC_1min);final elongation:72degC_7min;	initial denaturation:94degC_4min; 30 cycles of: (denaturation:94degC_1min;annealing:50degC_30sec;elongation:72degC_1min);final elongation:72degC_7min;	initial denaturation:94degC_4min; 30 cycles of: (denaturation:94degC_1min;annealing:50degC_30sec;elongation:72degC_1min);final elongation:72degC_7min;	initial denaturation:94degC_4min; 30 cycles of: (denaturation:94degC_1min;annealing:50degC_30sec;elongation:72degC_1min);final elongation:72degC_7min;	initial denaturation:94degC_4min; 30 cycles of: (denaturation:94degC_1min;annealing:50degC_30sec;elongation:72degC_1min);final elongation:72degC_7min;	initial denaturation:94degC_4min; 30 cycles of: (denaturation:94degC_1min;annealing:50degC_30sec;elongation:72degC_1min);final elongation:72degC_7min;	initial denaturation:94degC_4min; 30 cycles of: (denaturation:94degC_1min;annealing:50degC_30sec;elongation:72degC_1min);final elongation:72degC_7min;	initial denaturation:94degC_4min; 30 cycles of: (denaturation:94degC_1min;annealing:50degC_30sec;elongation:72degC_1min);final elongation:72degC_7min;	initial denaturation:94degC_4min; 30 cycles of: (denaturation:94degC_1min;annealing:50degC_30sec;elongation:72degC_1min);final elongation:72degC_7min;	initial denaturation:94degC_4min; 30 cycles of: (denaturation:94degC_1min;annealing:50degC_30sec;elongation:72degC_1min);final elongation:72degC_7min;	initial denaturation:94degC_4min; 30 cycles of: (denaturation:94degC_1min;annealing:50degC_30sec;elongation:72degC_1min);final elongation:72degC_7min;	initial denaturation:94degC_4min; 30 cycles of: (denaturation:94degC_1min;annealing:50degC_30sec;elongation:72degC_1min);final elongation:72degC_7min;	initial denaturation:94degC_4min; 30 cycles of: (denaturation:94degC_1min;annealing:50degC_30sec;elongation:72degC_1min);final elongation:72degC_7min;	initial denaturation:94degC_4min; 30 cycles of: (denaturation:94degC_1min;annealing:50degC_30sec;elongation:72degC_1min);final elongation:72degC_7min;	initial denaturation:94degC_4min; 30 cycles of: (denaturation:94degC_1min;annealing:50degC_30sec;elongation:72degC_1min);final elongation:72degC_7min;	initial denaturation:94degC_4min; 30 cycles of: (denaturation:94degC_1min;annealing:50degC_30sec;elongation:72degC_1min);final elongation:72degC_7min;	initial denaturation:94degC_4min; 30 cycles of: (denaturation:94degC_1min;annealing:50degC_30sec;elongation:72degC_1min);final elongation:72degC_7min;	initial denaturation:94degC_4min; 30 cycles of: (denaturation:94degC_1min;annealing:50degC_30sec;elongation:72degC_1min);final elongation:72degC_7min;	initial denaturation:94degC_4min; 30 cycles of: (denaturation:94degC_1min;annealing:50degC_30sec;elongation:72degC_1min);final elongation:72degC_7min;	initial denaturation:94degC_4min; 30 cycles of: (denaturation:94degC_1min;annealing:50degC_30sec;elongation:72degC_1min);final elongation:72degC_7min;	initial denaturation:94degC_4min; 30 cycles of: (denaturation:94degC_1min;annealing:50degC_30sec;elongation:72degC_1min);final elongation:72degC_7min;	initial denaturation:94degC_4min; 30 cycles of: (denaturation:94degC_1min;annealing:50degC_30sec;elongation:72degC_1min);final elongation:72degC_7min;	initial denaturation:94degC_4min; 30 cycles of: (denaturation:94degC_1min;annealing:50degC_30sec;elongation:72degC_1min);final elongation:72degC_7min;	initial denaturation:94degC_4min; 30 cycles of: (denaturation:94degC_1min;annealing:50degC_30sec;elongation:72degC_1min);final elongation:72degC_7min;	initial denaturation:94degC_4min; 30 cycles of: (denaturation:94degC_1min;annealing:50degC_30sec;elongation:72degC_1min);final elongation:72degC_7min;	initial denaturation:94degC_4min; 30 cycles of: (denaturation:94degC_1min;annealing:50degC_30sec;elongation:72degC_1min);final elongation:72degC_7min;	initial denaturation:94degC_4min; 30 cycles of: (denaturation:94degC_1min;annealing:50degC_30sec;elongation:72degC_1min);final elongation:72degC_7min;	initial denaturation:94degC_4min; 30 cycles of: (denaturation:94degC_1min;annealing:50degC_30sec;elongation:72degC_1min);final elongation:72degC_7min;	initial denaturation:94degC_4min; 30 cycles of: (denaturation:94degC_1min;annealing:50degC_30sec;elongation:72degC_1min);final elongation:72degC_7min;	initial denaturation:94degC_4min; 30 cycles of: (denaturation:94degC_1min;annealing:50degC_30sec;elongation:72degC_1min);final elongation:72degC_7min;	initial denaturation:94degC_4min; 30 cycles of: (denaturation:94degC_1min;annealing:50degC_30sec;elongation:72degC_1min);final elongation:72degC_7min;	initial denaturation:94degC_4min; 30 cycles of: (denaturation:94degC_1min;annealing:50degC_30sec;elongation:72degC_1min);final elongation:72degC_7min;	initial denaturation:94degC_4min; 30 cycles of: (denaturation:94degC_1min;annealing:50degC_30sec;elongation:72degC_1min);final elongation:72degC_7min;	initial denaturation:94degC_4min; 30 cycles of: (denaturation:94degC_1min;annealing:50degC_30sec;elongation:72degC_1min);final elongation:72degC_7min;	initial denaturation:94degC_4min; 30 cycles of: (denaturation:94degC_1min;annealing:50degC_30sec;elongation:72degC_1min);final elongation:72degC_7min;	initial denaturation:94degC_4min; 30 cycles of: (denaturation:94degC_1min;annealing:50degC_30sec;elongation:72degC_1min);final elongation:72degC_7min;	initial denaturation:94degC_4min; 30 cycles of: (denaturation:94degC_1min;annealing:50degC_30sec;elongation:72degC_1min);final elongation:72degC_7min;	initial denaturation:94degC_4min; 30 cycles of: (denaturation:94degC_1min;annealing:50degC_30sec;elongation:72degC_1min);final elongation:72degC_7min;	initial denaturation:94degC_4min; 30 cycles of: (denaturation:94degC_1min;annealing:50degC_30sec;elongation:72degC_1min);final elongation:72degC_7min;	initial denaturation:94degC_4min; 30 cycles of: (denaturation:94degC_1min;annealing:50degC_30sec;elongation:72degC_1min);final elongation:72degC_7min;
mimarks_sequencing	pcr_primers	Alphanumeric	FWD(cox2-370F): CAAAGATGGATTCGACGGTTGG; REV(cox2-776R): CCGGTATCAAACTCGCCCTT	FWD(cox2-370F): CAAAGATGGATTCGACGGTTGG; REV(cox2-776R): CCGGTATCAAACTCGCCCTT	FWD(cox2-370F): CAAAGATGGATTCGACGGTTGG; REV(cox2-776R): CCGGTATCAAACTCGCCCTT	FWD(cox2-370F): CAAAGATGGATTCGACGGTTGG; REV(cox2-776R): CCGGTATCAAACTCGCCCTT	FWD(cox2-370F): CAAAGATGGATTCGACGGTTGG; REV(cox2-776R): CCGGTATCAAACTCGCCCTT	FWD(cox2-370F): CAAAGATGGATTCGACGGTTGG; REV(cox2-776R): CCGGTATCAAACTCGCCCTT	FWD(cox2-370F): CAAAGATGGATTCGACGGTTGG; REV(cox2-776R): CCGGTATCAAACTCGCCCTT	FWD(cox2-370F): CAAAGATGGATTCGACGGTTGG; REV(cox2-776R): CCGGTATCAAACTCGCCCTT	FWD(cox2-370F): CAAAGATGGATTCGACGGTTGG; REV(cox2-776R): CCGGTATCAAACTCGCCCTT	FWD(cox2-370F): CAAAGATGGATTCGACGGTTGG; REV(cox2-776R): CCGGTATCAAACTCGCCCTT	FWD(cox2-370F): CAAAGATGGATTCGACGGTTGG; REV(cox2-776R): CCGGTATCAAACTCGCCCTT	FWD(cox2-370F): CAAAGATGGATTCGACGGTTGG; REV(cox2-776R): CCGGTATCAAACTCGCCCTT	FWD(cox2-370F): CAAAGATGGATTCGACGGTTGG; REV(cox2-776R): CCGGTATCAAACTCGCCCTT	FWD(cox2-370F): CAAAGATGGATTCGACGGTTGG; REV(cox2-776R): CCGGTATCAAACTCGCCCTT	FWD(cox2-370F): CAAAGATGGATTCGACGGTTGG; REV(cox2-776R): CCGGTATCAAACTCGCCCTT	FWD(cox2-370F): CAAAGATGGATTCGACGGTTGG; REV(cox2-776R): CCGGTATCAAACTCGCCCTT	FWD(cox2-370F): CAAAGATGGATTCGACGGTTGG; REV(cox2-776R): CCGGTATCAAACTCGCCCTT	FWD(cox2-370F): CAAAGATGGATTCGACGGTTGG; REV(cox2-776R): CCGGTATCAAACTCGCCCTT	FWD(cox2-370F): CAAAGATGGATTCGACGGTTGG; REV(cox2-776R): CCGGTATCAAACTCGCCCTT	FWD(cox2-370F): CAAAGATGGATTCGACGGTTGG; REV(cox2-776R): CCGGTATCAAACTCGCCCTT	FWD(cox2-370F): CAAAGATGGATTCGACGGTTGG; REV(cox2-776R): CCGGTATCAAACTCGCCCTT	FWD(cox2-370F): CAAAGATGGATTCGACGGTTGG; REV(cox2-776R): CCGGTATCAAACTCGCCCTT	FWD(cox2-370F): CAAAGATGGATTCGACGGTTGG; REV(cox2-776R): CCGGTATCAAACTCGCCCTT	FWD(cox2-370F): CAAAGATGGATTCGACGGTTGG; REV(cox2-776R): CCGGTATCAAACTCGCCCTT	FWD(cox2-370F): CAAAGATGGATTCGACGGTTGG; REV(cox2-776R): CCGGTATCAAACTCGCCCTT	FWD(cox2-370F): CAAAGATGGATTCGACGGTTGG; REV(cox2-776R): CCGGTATCAAACTCGCCCTT	FWD(cox2-370F): CAAAGATGGATTCGACGGTTGG; REV(cox2-776R): CCGGTATCAAACTCGCCCTT	FWD(cox2-370F): CAAAGATGGATTCGACGGTTGG; REV(cox2-776R): CCGGTATCAAACTCGCCCTT	FWD(cox2-370F): CAAAGATGGATTCGACGGTTGG; REV(cox2-776R): CCGGTATCAAACTCGCCCTT	FWD(cox2-370F): CAAAGATGGATTCGACGGTTGG; REV(cox2-776R): CCGGTATCAAACTCGCCCTT	FWD(cox2-370F): CAAAGATGGATTCGACGGTTGG; REV(cox2-776R): CCGGTATCAAACTCGCCCTT	FWD(cox2-370F): CAAAGATGGATTCGACGGTTGG; REV(cox2-776R): CCGGTATCAAACTCGCCCTT	FWD(cox2-370F): CAAAGATGGATTCGACGGTTGG; REV(cox2-776R): CCGGTATCAAACTCGCCCTT	FWD(cox2-370F): CAAAGATGGATTCGACGGTTGG; REV(cox2-776R): CCGGTATCAAACTCGCCCTT	FWD(cox2-370F): CAAAGATGGATTCGACGGTTGG; REV(cox2-776R): CCGGTATCAAACTCGCCCTT	FWD(cox2-370F): CAAAGATGGATTCGACGGTTGG; REV(cox2-776R): CCGGTATCAAACTCGCCCTT	FWD(cox2-370F): CAAAGATGGATTCGACGGTTGG; REV(cox2-776R): CCGGTATCAAACTCGCCCTT	FWD(cox2-370F): CAAAGATGGATTCGACGGTTGG; REV(cox2-776R): CCGGTATCAAACTCGCCCTT	FWD(cox2-370F): CAAAGATGGATTCGACGGTTGG; REV(cox2-776R): CCGGTATCAAACTCGCCCTT	FWD(cox2-370F): CAAAGATGGATTCGACGGTTGG; REV(cox2-776R): CCGGTATCAAACTCGCCCTT	FWD(cox2-370F): CAAAGATGGATTCGACGGTTGG; REV(cox2-776R): CCGGTATCAAACTCGCCCTT	FWD(cox2-370F): CAAAGATGGATTCGACGGTTGG; REV(cox2-776R): CCGGTATCAAACTCGCCCTT	FWD(cox2-370F): CAAAGATGGATTCGACGGTTGG; REV(cox2-776R): CCGGTATCAAACTCGCCCTT	FWD(cox2-370F): CAAAGATGGATTCGACGGTTGG; REV(cox2-776R): CCGGTATCAAACTCGCCCTT	FWD(cox2-370F): CAAAGATGGATTCGACGGTTGG; REV(cox2-776R): CCGGTATCAAACTCGCCCTT	FWD(cox2-370F): CAAAGATGGATTCGACGGTTGG; REV(cox2-776R): CCGGTATCAAACTCGCCCTT	FWD(cox2-370F): CAAAGATGGATTCGACGGTTGG; REV(cox2-776R): CCGGTATCAAACTCGCCCTT
mimarks_sequencing	adaptors	Alphanumeric
mimarks_sequencing	seq_quality_check	Alphanumeric	Manual	Manual	Manual	Manual	Manual	Manual	Manual	Manual	Manual	Manual	Manual	Manual	Manual	Manual	Manual	Manual	Manual	Manual	Manual	Manual	Manual	Manual	Manual	Manual	Manual	Manual	Manual	Manual	Manual	Manual	Manual	Manual	Manual	Manual	Manual	Manual	Manual	Manual	Manual	Manual	Manual	Manual	Manual	Manual	Manual	Manual	Manual
mimarks_sequencing	sequencing_meth	Alphanumeric	ABI 3730XL	ABI 3730XL	ABI 3730XL	ABI 3730XL	ABI 3730XL	ABI 3730XL	ABI 3730XL	ABI 3730XL	ABI 3730XL	ABI 3730XL	ABI 3730XL	ABI 3730XL	ABI 3730XL	ABI 3730XL	ABI 3730XL	ABI 3730XL	ABI 3730XL	ABI 3730XL	ABI 3730XL	ABI 3730XL	ABI 3730XL	ABI 3730XL	ABI 3730XL	ABI 3730XL	ABI 3730XL	ABI 3730XL	ABI 3730XL	ABI 3730XL	ABI 3730XL	ABI 3730XL	ABI 3730XL	ABI 3730XL	ABI 3730XL	ABI 3730XL	ABI 3730XL	ABI 3730XL	ABI 3730XL	ABI 3730XL	ABI 3730XL	ABI 3730XL	ABI 3730XL	ABI 3730XL	ABI 3730XL	ABI 3730XL	ABI 3730XL	ABI 3730XL	ABI 3730XL
mimarks_sequencing	sop	Alphanumeric	MBL-BPC	MBL-BPC	MBL-BPC	MBL-BPC	MBL-BPC	MBL-BPC	MBL-BPC	MBL-BPC	MBL-BPC	MBL-BPC	MBL-BPC	MBL-BPC	MBL-BPC	MBL-BPC	MBL-BPC	MBL-BPC	MBL-BPC	MBL-BPC	MBL-BPC	MBL-BPC	MBL-BPC	MBL-BPC	MBL-BPC	MBL-BPC	MBL-BPC	MBL-BPC	MBL-BPC	MBL-BPC	MBL-BPC	MBL-BPC	MBL-BPC	MBL-BPC	MBL-BPC	MBL-BPC	MBL-BPC	MBL-BPC	MBL-BPC	MBL-BPC	MBL-BPC	MBL-BPC	MBL-BPC	MBL-BPC	MBL-BPC	MBL-BPC	MBL-BPC	MBL-BPC	MBL-BPC
mimarks_sequencing	target_gene	Alphanumeric	Cytochrome Oxidase Subunit 2	Cytochrome Oxidase Subunit 2	Cytochrome Oxidase Subunit 2	Cytochrome Oxidase Subunit 2	Cytochrome Oxidase Subunit 2	Cytochrome Oxidase Subunit 2	Cytochrome Oxidase Subunit 2	Cytochrome Oxidase Subunit 2	Cytochrome Oxidase Subunit 2	Cytochrome Oxidase Subunit 2	Cytochrome Oxidase Subunit 2	Cytochrome Oxidase Subunit 2	Cytochrome Oxidase Subunit 2	Cytochrome Oxidase Subunit 2	Cytochrome Oxidase Subunit 2	Cytochrome Oxidase Subunit 2	Cytochrome Oxidase Subunit 2	Cytochrome Oxidase Subunit 2	Cytochrome Oxidase Subunit 2	Cytochrome Oxidase Subunit 2	Cytochrome Oxidase Subunit 2	Cytochrome Oxidase Subunit 2	Cytochrome Oxidase Subunit 2	Cytochrome Oxidase Subunit 2	Cytochrome Oxidase Subunit 2	Cytochrome Oxidase Subunit 2	Cytochrome Oxidase Subunit 2	Cytochrome Oxidase Subunit 2	Cytochrome Oxidase Subunit 2	Cytochrome Oxidase Subunit 2	Cytochrome Oxidase Subunit 2	Cytochrome Oxidase Subunit 2	Cytochrome Oxidase Subunit 2	Cytochrome Oxidase Subunit 2	Cytochrome Oxidase Subunit 2	Cytochrome Oxidase Subunit 2	Cytochrome Oxidase Subunit 2	Cytochrome Oxidase Subunit 2	Cytochrome Oxidase Subunit 2	Cytochrome Oxidase Subunit 2	Cytochrome Oxidase Subunit 2	Cytochrome Oxidase Subunit 2	Cytochrome Oxidase Subunit 2	Cytochrome Oxidase Subunit 2	Cytochrome Oxidase Subunit 2	Cytochrome Oxidase Subunit 2	Cytochrome Oxidase Subunit 2
[truncated: 108 more columns]

## Sheet: cox3
GROUP	Variable Name	Units
mimarks_investigation	sample_id	Alphanumeric	0	1	2	3	4	5	6	7	8	9	13	14	15	16	17	18	19	20	21	22	23	25	26	27	28	29	30	31	34	35	36	37	40	41	42	43	44	45	46	47	48	49	50	51	52	53	54
mimarks_investigation	SeqID	Alphanumeric	000_C241_021_NT_Sf3_cox3	001_C256_033_DN_Sn8_cox3	002_C256_033_DN_Sn8_cox3	003_C256_033_DN_Sn8_cox3	004_C256_034_DN_Sn8_cox3	005_C256_034_DN_Sn8_cox3	006_C256_034_DN_Sn8_cox3	007_C256_034_DN_Sn8_cox3	008_C256_034_DN_Sn8_cox3	009_C256_034_DN_Sn8_cox3	013_C256_035_DN_Sn8_cox3	014_C256_035_DN_Sn8_cox3	015_C256_035_DN_Sn8_cox3	016_C256_035_DN_Sn8_cox3	017_C256_035_DN_Sn8_cox3	018_C256_035_DN_Sn8_cox3	019_C256_035_DN_Sn8_cox3	020_C256_038_DN_Sn8_cox3	021_C256_038_DN_Sn8_cox3	022_C256_038_DN_Sn8_cox3	023_C256_038_DN_Sn8_cox3	025_C256_038_DN_Sn8_cox3	026_C256_038_DN_Sn8_cox3	027_C256_038_DN_Sn8_cox3	028_C256_038_DN_Sn8_cox3	029_C256_038_DN_Sn8_cox3	030_C256_038_DN_Sn8_cox3	031_C256_038_DN_Sn8_cox3	034_C256_039_NT_Sf3_cox3	035_C256_039_NT_Sn1_cox3	036_C256_039_NT_Sn1_cox3	037_C256_039_NT_Sn1_cox3	040_C256_039_NT_Sn8_cox3	041_C256_001_FL_Sf3_cox3	042_C256_001_FL_Sf3_cox3	043_C256_001_FL_Sn8_cox3	044_C256_043_DN_Sn8_cox3	045_C256_043_DN_Sn8_cox3	046_C256_043_DN_Sn8_cox3	047_C256_043_DN_Sn8_cox3	048_C256_043_NT_Sn1_cox3	049_C256_043_NT_Sn1_cox3	050_C256_043_NT_Sn1_cox3	051_C256_043_NT_Sn1_cox3	052_C256_043_NT_Sn1_cox3	053_C256_043_NT_Sn1_cox3	054_C256_043_NT_Sn8_cox3
mimarks_investigation		Alphanumeric	Sargassum fluitans III	Sargassum natans VIII	Sargassum natans VIII	Sargassum natans VIII	Sargassum natans VIII	Sargassum natans VIII	Sargassum natans VIII	Sargassum natans VIII	Sargassum natans VIII	Sargassum natans VIII	Sargassum natans VIII	Sargassum natans VIII	Sargassum natans VIII	Sargassum natans VIII	Sargassum natans VIII	Sargassum natans VIII	Sargassum natans VIII	Sargassum natans VIII	Sargassum natans VIII	Sargassum natans VIII	Sargassum natans VIII	Sargassum natans VIII	Sargassum natans VIII	Sargassum natans VIII	Sargassum natans VIII	Sargassum natans VIII	Sargassum natans VIII	Sargassum natans VIII	Sargassum fluitans III	Sargassum natans I	Sargassum natans I	Sargassum natans I	Sargassum natans VIII	Sargassum fluitans III	Sargassum fluitans III	Sargassum natans VIII	Sargassum natans VIII	Sargassum natans VIII	Sargassum natans VIII	Sargassum natans VIII	Sargassum natans I	Sargassum natans I	Sargassum natans I	Sargassum natans I	Sargassum natans I	Sargassum natans I	Sargassum natans VIII
mimarks_investigation	submit_to_insdc	Alphanumeric	KY127153	KY127182	KY127183	KY127184	KY127185	KY127186	KY127187	KY127188	KY127189	KY127190	KY127191	KY127192	KY127193	KY127194	KY127195	KY127196	KY127197	KY127198	KY127199	KY127200	KY127201	KY127202	KY127203	KY127204	KY127205	KY127206	KY127207	KY127208	KY127154	KY127159	KY127160	KY127161	KY127209	KY127155	KY127156	KY127210	KY127211	KY127212	KY127213	KY127214	KY127162	KY127163	KY127164	KY127165	KY127166	KY127167	KY127215
mimarks_investigation	investigation_type	Alphanumeric	MIMARKS-specimen	MIMARKS-specimen	MIMARKS-specimen	MIMARKS-specimen	MIMARKS-specimen	MIMARKS-specimen	MIMARKS-specimen	MIMARKS-specimen	MIMARKS-specimen	MIMARKS-specimen	MIMARKS-specimen	MIMARKS-specimen	MIMARKS-specimen	MIMARKS-specimen	MIMARKS-specimen	MIMARKS-specimen	MIMARKS-specimen	MIMARKS-specimen	MIMARKS-specimen	MIMARKS-specimen	MIMARKS-specimen	MIMARKS-specimen	MIMARKS-specimen	MIMARKS-specimen	MIMARKS-specimen	MIMARKS-specimen	MIMARKS-specimen	MIMARKS-specimen	MIMARKS-specimen	MIMARKS-specimen	MIMARKS-specimen	MIMARKS-specimen	MIMARKS-specimen	MIMARKS-specimen	MIMARKS-specimen	MIMARKS-specimen	MIMARKS-specimen	MIMARKS-specimen	MIMARKS-specimen	MIMARKS-specimen	MIMARKS-specimen	MIMARKS-specimen	MIMARKS-specimen	MIMARKS-specimen	MIMARKS-specimen	MIMARKS-specimen	MIMARKS-specimen
mimarks_investigation	project_name	Alphanumeric	Sargassum Biodiversity	Sargassum Biodiversity	Sargassum Biodiversity	Sargassum Biodiversity	Sargassum Biodiversity	Sargassum Biodiversity	Sargassum Biodiversity	Sargassum Biodiversity	Sargassum Biodiversity	Sargassum Biodiversity	Sargassum Biodiversity	Sargassum Biodiversity	Sargassum Biodiversity	Sargassum Biodiversity	Sargassum Biodiversity	Sargassum Biodiversity	Sargassum Biodiversity	Sargassum Biodiversity	Sargassum Biodiversity	Sargassum Biodiversity	Sargassum Biodiversity	Sargassum Biodiversity	Sargassum Biodiversity	Sargassum Biodiversity	Sargassum Biodiversity	Sargassum Biodiversity	Sargassum Biodiversity	Sargassum Biodiversity	Sargassum Biodiversity	Sargassum Biodiversity	Sargassum Biodiversity	Sargassum Biodiversity	Sargassum Biodiversity	Sargassum Biodiversity	Sargassum Biodiversity	Sargassum Biodiversity	Sargassum Biodiversity	Sargassum Biodiversity	Sargassum Biodiversity	Sargassum Biodiversity	Sargassum Biodiversity	Sargassum Biodiversity	Sargassum Biodiversity	Sargassum Biodiversity	Sargassum Biodiversity	Sargassum Biodiversity	Sargassum Biodiversity
mimarks_investigation	experimental_factor	Alphanumeric	None	None	None	None	None	None	None	None	None	None	None	None	None	None	None	None	None	None	None	None	None	None	None	None	None	None	None	None	None	None	None	None	None	None	None	None	None	None	None	None	None	None	None	None	None	None	None
mimarks_environment	collection_date	YYYY-MM-DDThh:mm:ss+/-NN	2012-05-25T14:39	2014-12-02T14:19	2014-12-02T14:19	2014-12-02T14:19	2014-12-02T17:15	2014-12-02T17:15	2014-12-02T17:15	2014-12-02T17:15	2014-12-02T17:15	2014-12-02T17:15	2014-12-03T13:23	2014-12-03T13:23	2014-12-03T13:23	2014-12-03T13:23	2014-12-03T13:23	2014-12-03T13:23	2014-12-03T13:23	2014-12-04T07:35	2014-12-04T07:35	2014-12-04T07:35	2014-12-04T07:35	2014-12-04T07:35	2014-12-04T07:35	2014-12-04T07:35	2014-12-04T07:35	2014-12-04T07:35	2014-12-04T07:35	2014-12-04T07:35	2014-12-04T11:10	2014-12-04T11:10	2014-12-04T11:10	2014-12-04T11:10	2014-12-04T11:10	2014-12-04T18:57	2014-12-04T18:57	2014-12-04T18:57	2014-12-06T14:23	2014-12-06T14:23	2014-12-06T14:23	2014-12-06T14:23	2014-12-06T14:21	2014-12-06T14:21	2014-12-06T14:21	2014-12-06T14:21	2014-12-06T14:21	2014-12-06T14:21	2014-12-06T14:21
mimarks_environment	country	Alphanumeric	NA	NA	NA	NA	NA	NA	NA	NA	NA	NA	NA	NA	NA	NA	NA	NA	NA	NA	NA	NA	NA	NA	NA	NA	NA	NA	NA	NA	NA	NA	NA	NA	NA	NA	NA	NA	NA	NA	NA	NA	NA	NA	NA	NA	NA	NA	NA
mimarks_environment	envo_feature	Alphanumeric	water	water	water	water	water	water	water	water	water	water	water	water	water	water	water	water	water	water	water	water	water	water	water	water	water	water	water	water	water	water	water	water	water	water	water	water	water	water	water	water	water	water	water	water	water	water	water
mimarks_environment	envo_material	Alphanumeric	sea water (ENVO:00002149)	sea water (ENVO:00002149)	sea water (ENVO:00002149)	sea water (ENVO:00002149)	sea water (ENVO:00002149)	sea water (ENVO:00002149)	sea water (ENVO:00002149)	sea water (ENVO:00002149)	sea water (ENVO:00002149)	sea water (ENVO:00002149)	sea water (ENVO:00002149)	sea water (ENVO:00002149)	sea water (ENVO:00002149)	sea water (ENVO:00002149)	sea water (ENVO:00002149)	sea water (ENVO:00002149)	sea water (ENVO:00002149)	sea water (ENVO:00002149)	sea water (ENVO:00002149)	sea water (ENVO:00002149)	sea water (ENVO:00002149)	sea water (ENVO:00002149)	sea water (ENVO:00002149)	sea water (ENVO:00002149)	sea water (ENVO:00002149)	sea water (ENVO:00002149)	sea water (ENVO:00002149)	sea water (ENVO:00002149)	sea water (ENVO:00002149)	sea water (ENVO:00002149)	sea water (ENVO:00002149)	sea water (ENVO:00002149)	sea water (ENVO:00002149)	sea water (ENVO:00002149)	sea water (ENVO:00002149)	sea water (ENVO:00002149)	sea water (ENVO:00002149)	sea water (ENVO:00002149)	sea water (ENVO:00002149)	sea water (ENVO:00002149)	sea water (ENVO:00002149)	sea water (ENVO:00002149)	sea water (ENVO:00002149)	sea water (ENVO:00002149)	sea water (ENVO:00002149)	sea water (ENVO:00002149)	sea water (ENVO:00002149)
mimarks_environment	envo_biome	Alphanumeric	marine biome (ENVO:00000447)	marine biome (ENVO:00000447)	marine biome (ENVO:00000447)	marine biome (ENVO:00000447)	marine biome (ENVO:00000447)	marine biome (ENVO:00000447)	marine biome (ENVO:00000447)	marine biome (ENVO:00000447)	marine biome (ENVO:00000447)	marine biome (ENVO:00000447)	marine biome (ENVO:00000447)	marine biome (ENVO:00000447)	marine biome (ENVO:00000447)	marine biome (ENVO:00000447)	marine biome (ENVO:00000447)	marine biome (ENVO:00000447)	marine biome (ENVO:00000447)	marine biome (ENVO:00000447)	marine biome (ENVO:00000447)	marine biome (ENVO:00000447)	marine biome (ENVO:00000447)	marine biome (ENVO:00000447)	marine biome (ENVO:00000447)	marine biome (ENVO:00000447)	marine biome (ENVO:00000447)	marine biome (ENVO:00000447)	marine biome (ENVO:00000447)	marine biome (ENVO:00000447)	marine biome (ENVO:00000447)	marine biome (ENVO:00000447)	marine biome (ENVO:00000447)	marine biome (ENVO:00000447)	marine biome (ENVO:00000447)	marine biome (ENVO:00000447)	marine biome (ENVO:00000447)	marine biome (ENVO:00000447)	marine biome (ENVO:00000447)	marine biome (ENVO:00000447)	marine biome (ENVO:00000447)	marine biome (ENVO:00000447)	marine biome (ENVO:00000447)	marine biome (ENVO:00000447)	marine biome (ENVO:00000447)	marine biome (ENVO:00000447)	marine biome (ENVO:00000447)	marine biome (ENVO:00000447)	marine biome (ENVO:00000447)
mimarks_environment	lat_lon	+/-decimalDegree+/-decimalDegree	28.6672 -63.7511	16.318611 -44.950555	16.318611 -44.950555	16.318611 -44.950555	16.183611 -45.168888	16.183611 -45.168888	16.183611 -45.168888	16.183611 -45.168888	16.183611 -45.168888	16.183611 -45.168888	15.085833 -47.418055	15.085833 -47.418055	15.085833 -47.418055	15.085833 -47.418055	15.085833 -47.418055	15.085833 -47.418055	15.085833 -47.418055	15.08583 -49.25138	15.08583 -49.25138	15.08583 -49.25138	15.08583 -49.25138	15.08583 -49.25138	15.08583 -49.25138	15.08583 -49.25138	15.08583 -49.25138	15.08583 -49.25138	15.08583 -49.25138	15.08583 -49.25138	14.95027 -49.46861	14.95027 -49.46861	14.95027 -49.46861	14.95027 -49.46861	14.95027 -49.46861	15.10194 - 49.735	15.10194 - 49.735	15.10194 - 49.735	15.484444 -54.75	15.484444 -54.75	15.484444 -54.75	15.484444 -54.75	15.484444 -54.75	15.484444 -54.75	15.484444 -54.75	15.484444 -54.75	15.484444 -54.75	15.484444 -54.75	15.484444 -54.75
mimarks_extension	env_package	Alphanumeric	water	water	water	water	water	water	water	water	water	water	water	water	water	water	water	water	water	water	water	water	water	water	water	water	water	water	water	water	water	water	water	water	water	water	water	water	water	water	water	water	water	water	water	water	water	water	water
mimarks_environment	depth	meter	0	0	0	0	0	0	0	0	0	0	0	0	0	0	0	0	0	0	0	0	0	0	0	0	0	0	0	0	0	0	0	0	0	0	0	0	0	0	0	0	0	0	0	0	0	0	0
mimarks_environment	salinity	PSU	36.33	36.74	36.74	36.74	36.73	36.73	36.73	36.73	36.73	36.73	36.68	36.68	36.68	36.68	36.68	36.68	36.68	35.69	35.69	35.69	35.69	35.69	35.69	35.69	35.69	35.69	35.69	35.69	35.69	35.69	35.69	35.69	35.69	35.81	35.81	35.81	35.45	35.45	35.45	35.45	35.45	35.45	35.45	35.45	35.45	35.45	35.45
mimarks_environment	temp	celsius	24.6	26.7	26.7	26.7	26.8	26.8	26.8	26.8	26.8	26.8	27.1	27.1	27.1	27.1	27.1	27.1	27.1	27.1	27.1	27.1	27.1	27.1	27.1	27.1	27.1	27.1	27.1	27.1	27.1	27.1	27.1	27.1	27.1	27.2	27.2	27.2	27.5	27.5	27.5	27.5	27.5	27.5	27.5	27.5	27.5	27.5	27.5
mimarks_environment	chlorophyll	microgramPerLiter	696.3	522	522	522	506.7	506.7	506.7	506.7	506.7	506.7	528.5	528.5	528.5	528.5	528.5	528.5	528.5	569.8	569.8	569.8	569.8	569.8	569.8	569.8	569.8	569.8	569.8	569.8	506.6	506.6	506.6	506.6	506.6	532	532	532	616	616	616	616	616	616	616	616	616	616	616
mimarks_environment	rel_to_oxygen	oxic (aerobic) or anoxic (anaerobic)	oxic	oxic	oxic	oxic	oxic	oxic	oxic	oxic	oxic	oxic	oxic	oxic	oxic	oxic	oxic	oxic	oxic	oxic	oxic	oxic	oxic	oxic	oxic	oxic	oxic	oxic	oxic	oxic	oxic	oxic	oxic	oxic	oxic	oxic	oxic	oxic	oxic	oxic	oxic	oxic	oxic	oxic	oxic	oxic	oxic	oxic	oxic
mimarks_nucleic_acid_sequence_source	samp_collect_device	Alphanumeric	335 µm neuston net	335 µm dipnet	335 µm dipnet	335 µm dipnet	335 µm dipnet	335 µm dipnet	335 µm dipnet	335 µm dipnet	335 µm dipnet	335 µm dipnet	335 µm dipnet	335 µm dipnet	335 µm dipnet	335 µm dipnet	335 µm dipnet	335 µm dipnet	335 µm dipnet	335 µm dipnet	335 µm dipnet	335 µm dipnet	335 µm dipnet	335 µm dipnet	335 µm dipnet	335 µm dipnet	335 µm dipnet	335 µm dipnet	335 µm dipnet	335 µm dipnet	335 µm neuston net	335 µm neuston net	335 µm neuston net	335 µm neuston net	335 µm neuston net	caught on towed line	caught on towed line	caught on towed line	335 µm dipnet	335 µm dipnet	335 µm dipnet	335 µm dipnet	335 µm neuston net	335 µm neuston net	335 µm neuston net	335 µm neuston net	335 µm neuston net	335 µm neuston net	335 µm neuston net
mimarks_nucleic_acid_sequence_source	samp_size	liter	NA	NA	NA	NA	NA	NA	NA	NA	NA	NA	NA	NA	NA	NA	NA	NA	NA	NA	NA	NA	NA	NA	NA	NA	NA	NA	NA	NA	NA	NA	NA	NA	NA	NA	NA	NA	NA	NA	NA	NA	NA	NA	NA	NA	NA	NA	NA
mimarks_sequencing	lib_reads_seqd	integer_count
mimarks_sequencing	multiplex_ident_1	Alphanumeric
mimarks_sequencing	domain	Alphanumeric	Eukarya	Eukarya	Eukarya	Eukarya	Eukarya	Eukarya	Eukarya	Eukarya	Eukarya	Eukarya	Eukarya	Eukarya	Eukarya	Eukarya	Eukarya	Eukarya	Eukarya	Eukarya	Eukarya	Eukarya	Eukarya	Eukarya	Eukarya	Eukarya	Eukarya	Eukarya	Eukarya	Eukarya	Eukarya	Eukarya	Eukarya	Eukarya	Eukarya	Eukarya	Eukarya	Eukarya	Eukarya	Eukarya	Eukarya	Eukarya	Eukarya	Eukarya	Eukarya	Eukarya	Eukarya	Eukarya	Eukarya
mimarks_sequencing	DNA_extraction_meth	Alphanumeric	none	Qiagen Dneasy Mini Plant Kit	Qiagen Dneasy Mini Plant Kit	Qiagen Dneasy Mini Plant Kit	Qiagen Dneasy Mini Plant Kit	Qiagen Dneasy Mini Plant Kit	Qiagen Dneasy Mini Plant Kit	Qiagen Dneasy Mini Plant Kit	Qiagen Dneasy Mini Plant Kit	Qiagen Dneasy Mini Plant Kit	Qiagen Dneasy Mini Plant Kit	Qiagen Dneasy Mini Plant Kit	Qiagen Dneasy Mini Plant Kit	Qiagen Dneasy Mini Plant Kit	Qiagen Dneasy Mini Plant Kit	Qiagen Dneasy Mini Plant Kit	Qiagen Dneasy Mini Plant Kit	Qiagen Dneasy Mini Plant Kit	Qiagen Dneasy Mini Plant Kit	Qiagen Dneasy Mini Plant Kit	Qiagen Dneasy Mini Plant Kit	Qiagen Dneasy Mini Plant Kit	Qiagen Dneasy Mini Plant Kit	Qiagen Dneasy Mini Plant Kit	Qiagen Dneasy Mini Plant Kit	Qiagen Dneasy Mini Plant Kit	Qiagen Dneasy Mini Plant Kit	Qiagen Dneasy Mini Plant Kit	Qiagen Dneasy Mini Plant Kit	Qiagen Dneasy Mini Plant Kit	Qiagen Dneasy Mini Plant Kit	Qiagen Dneasy Mini Plant Kit	Qiagen Dneasy Mini Plant Kit	Qiagen Dneasy Mini Plant Kit	Qiagen Dneasy Mini Plant Kit	Qiagen Dneasy Mini Plant Kit	Qiagen Dneasy Mini Plant Kit	Qiagen Dneasy Mini Plant Kit	Qiagen Dneasy Mini Plant Kit	Qiagen Dneasy Mini Plant Kit	Qiagen Dneasy Mini Plant Kit	Qiagen Dneasy Mini Plant Kit	Qiagen Dneasy Mini Plant Kit	Qiagen Dneasy Mini Plant Kit	Qiagen Dneasy Mini Plant Kit	Qiagen Dneasy Mini Plant Kit	Qiagen Dneasy Mini Plant Kit
mimarks_sequencing	purification_method	Alphanumeric	MoBio powerclean Pro	MoBio powerclean Pro	MoBio powerclean Pro	MoBio powerclean Pro	MoBio powerclean Pro	MoBio powerclean Pro	MoBio powerclean Pro	MoBio powerclean Pro	MoBio powerclean Pro	MoBio powerclean Pro	MoBio powerclean Pro	MoBio powerclean Pro	MoBio powerclean Pro	MoBio powerclean Pro	MoBio powerclean Pro	MoBio powerclean Pro	MoBio powerclean Pro	MoBio powerclean Pro	MoBio powerclean Pro	MoBio powerclean Pro	MoBio powerclean Pro	MoBio powerclean Pro	MoBio powerclean Pro	MoBio powerclean Pro	MoBio powerclean Pro	MoBio powerclean Pro	MoBio powerclean Pro	MoBio powerclean Pro	MoBio powerclean Pro	MoBio powerclean Pro	MoBio powerclean Pro	MoBio powerclean Pro	MoBio powerclean Pro	MoBio powerclean Pro	MoBio powerclean Pro	MoBio powerclean Pro	MoBio powerclean Pro	MoBio powerclean Pro	MoBio powerclean Pro	MoBio powerclean Pro	MoBio powerclean Pro	MoBio powerclean Pro	MoBio powerclean Pro	MoBio powerclean Pro	MoBio powerclean Pro	MoBio powerclean Pro	MoBio powerclean Pro
mimarks_sequencing	pcr_cond	Alphanumeric	initial denaturation:94degC_4min; 30 cycles of: (denaturation:94degC_1min;annealing:50degC_30sec;elongation:72degC_1min);final elongation:72degC_7min;	initial denaturation:94degC_4min; 30 cycles of: (denaturation:94degC_1min;annealing:50degC_30sec;elongation:72degC_1min);final elongation:72degC_7min;	initial denaturation:94degC_4min; 30 cycles of: (denaturation:94degC_1min;annealing:50degC_30sec;elongation:72degC_1min);final elongation:72degC_7min;	initial denaturation:94degC_4min; 30 cycles of: (denaturation:94degC_1min;annealing:50degC_30sec;elongation:72degC_1min);final elongation:72degC_7min;	initial denaturation:94degC_4min; 30 cycles of: (denaturation:94degC_1min;annealing:50degC_30sec;elongation:72degC_1min);final elongation:72degC_7min;	initial denaturation:94degC_4min; 30 cycles of: (denaturation:94degC_1min;annealing:50degC_30sec;elongation:72degC_1min);final elongation:72degC_7min;	initial denaturation:94degC_4min; 30 cycles of: (denaturation:94degC_1min;annealing:50degC_30sec;elongation:72degC_1min);final elongation:72degC_7min;	initial denaturation:94degC_4min; 30 cycles of: (denaturation:94degC_1min;annealing:50degC_30sec;elongation:72degC_1min);final elongation:72degC_7min;	initial denaturation:94degC_4min; 30 cycles of: (denaturation:94degC_1min;annealing:50degC_30sec;elongation:72degC_1min);final elongation:72degC_7min;	initial denaturation:94degC_4min; 30 cycles of: (denaturation:94degC_1min;annealing:50degC_30sec;elongation:72degC_1min);final elongation:72degC_7min;	initial denaturation:94degC_4min; 30 cycles of: (denaturation:94degC_1min;annealing:50degC_30sec;elongation:72degC_1min);final elongation:72degC_7min;	initial denaturation:94degC_4min; 30 cycles of: (denaturation:94degC_1min;annealing:50degC_30sec;elongation:72degC_1min);final elongation:72degC_7min;	initial denaturation:94degC_4min; 30 cycles of: (denaturation:94degC_1min;annealing:50degC_30sec;elongation:72degC_1min);final elongation:72degC_7min;	initial denaturation:94degC_4min; 30 cycles of: (denaturation:94degC_1min;annealing:50degC_30sec;elongation:72degC_1min);final elongation:72degC_7min;	initial denaturation:94degC_4min; 30 cycles of: (denaturation:94degC_1min;annealing:50degC_30sec;elongation:72degC_1min);final elongation:72degC_7min;	initial denaturation:94degC_4min; 30 cycles of: (denaturation:94degC_1min;annealing:50degC_30sec;elongation:72degC_1min);final elongation:72degC_7min;	initial denaturation:94degC_4min; 30 cycles of: (denaturation:94degC_1min;annealing:50degC_30sec;elongation:72degC_1min);final elongation:72degC_7min;	initial denaturation:94degC_4min; 30 cycles of: (denaturation:94degC_1min;annealing:50degC_30sec;elongation:72degC_1min);final elongation:72degC_7min;	initial denaturation:94degC_4min; 30 cycles of: (denaturation:94degC_1min;annealing:50degC_30sec;elongation:72degC_1min);final elongation:72degC_7min;	initial denaturation:94degC_4min; 30 cycles of: (denaturation:94degC_1min;annealing:50degC_30sec;elongation:72degC_1min);final elongation:72degC_7min;	initial denaturation:94degC_4min; 30 cycles of: (denaturation:94degC_1min;annealing:50degC_30sec;elongation:72degC_1min);final elongation:72degC_7min;	initial denaturation:94degC_4min; 30 cycles of: (denaturation:94degC_1min;annealing:50degC_30sec;elongation:72degC_1min);final elongation:72degC_7min;	initial denaturation:94degC_4min; 30 cycles of: (denaturation:94degC_1min;annealing:50degC_30sec;elongation:72degC_1min);final elongation:72degC_7min;	initial denaturation:94degC_4min; 30 cycles of: (denaturation:94degC_1min;annealing:50degC_30sec;elongation:72degC_1min);final elongation:72degC_7min;	initial denaturation:94degC_4min; 30 cycles of: (denaturation:94degC_1min;annealing:50degC_30sec;elongation:72degC_1min);final elongation:72degC_7min;	initial denaturation:94degC_4min; 30 cycles of: (denaturation:94degC_1min;annealing:50degC_30sec;elongation:72degC_1min);final elongation:72degC_7min;	initial denaturation:94degC_4min; 30 cycles of: (denaturation:94degC_1min;annealing:50degC_30sec;elongation:72degC_1min);final elongation:72degC_7min;	initial denaturation:94degC_4min; 30 cycles of: (denaturation:94degC_1min;annealing:50degC_30sec;elongation:72degC_1min);final elongation:72degC_7min;	initial denaturation:94degC_4min; 30 cycles of: (denaturation:94degC_1min;annealing:50degC_30sec;elongation:72degC_1min);final elongation:72degC_7min;	initial denaturation:94degC_4min; 30 cycles of: (denaturation:94degC_1min;annealing:50degC_30sec;elongation:72degC_1min);final elongation:72degC_7min;	initial denaturation:94degC_4min; 30 cycles of: (denaturation:94degC_1min;annealing:50degC_30sec;elongation:72degC_1min);final elongation:72degC_7min;	initial denaturation:94degC_4min; 30 cycles of: (denaturation:94degC_1min;annealing:50degC_30sec;elongation:72degC_1min);final elongation:72degC_7min;	initial denaturation:94degC_4min; 30 cycles of: (denaturation:94degC_1min;annealing:50degC_30sec;elongation:72degC_1min);final elongation:72degC_7min;	initial denaturation:94degC_4min; 30 cycles of: (denaturation:94degC_1min;annealing:50degC_30sec;elongation:72degC_1min);final elongation:72degC_7min;	initial denaturation:94degC_4min; 30 cycles of: (denaturation:94degC_1min;annealing:50degC_30sec;elongation:72degC_1min);final elongation:72degC_7min;	initial denaturation:94degC_4min; 30 cycles of: (denaturation:94degC_1min;annealing:50degC_30sec;elongation:72degC_1min);final elongation:72degC_7min;	initial denaturation:94degC_4min; 30 cycles of: (denaturation:94degC_1min;annealing:50degC_30sec;elongation:72degC_1min);final elongation:72degC_7min;	initial denaturation:94degC_4min; 30 cycles of: (denaturation:94degC_1min;annealing:50degC_30sec;elongation:72degC_1min);final elongation:72degC_7min;	initial denaturation:94degC_4min; 30 cycles of: (denaturation:94degC_1min;annealing:50degC_30sec;elongation:72degC_1min);final elongation:72degC_7min;	initial denaturation:94degC_4min; 30 cycles of: (denaturation:94degC_1min;annealing:50degC_30sec;elongation:72degC_1min);final elongation:72degC_7min;	initial denaturation:94degC_4min; 30 cycles of: (denaturation:94degC_1min;annealing:50degC_30sec;elongation:72degC_1min);final elongation:72degC_7min;	initial denaturation:94degC_4min; 30 cycles of: (denaturation:94degC_1min;annealing:50degC_30sec;elongation:72degC_1min);final elongation:72degC_7min;	initial denaturation:94degC_4min; 30 cycles of: (denaturation:94degC_1min;annealing:50degC_30sec;elongation:72degC_1min);final elongation:72degC_7min;	initial denaturation:94degC_4min; 30 cycles of: (denaturation:94degC_1min;annealing:50degC_30sec;elongation:72degC_1min);final elongation:72degC_7min;	initial denaturation:94degC_4min; 30 cycles of: (denaturation:94degC_1min;annealing:50degC_30sec;elongation:72degC_1min);final elongation:72degC_7min;	initial denaturation:94degC_4min; 30 cycles of: (denaturation:94degC_1min;annealing:50degC_30sec;elongation:72degC_1min);final elongation:72degC_7min;	initial denaturation:94degC_4min; 30 cycles of: (denaturation:94degC_1min;annealing:50degC_30sec;elongation:72degC_1min);final elongation:72degC_7min;
mimarks_sequencing	pcr_primers	Alphanumeric	FWD(cox3-467F):GGTTCAACGACACCCATTT; REV(cox3-901R): TAGCGTGATGAGCCCATG	FWD(cox3-467F):GGTTCAACGACACCCATTT; REV(cox3-901R): TAGCGTGATGAGCCCATG	FWD(cox3-467F):GGTTCAACGACACCCATTT; REV(cox3-901R): TAGCGTGATGAGCCCATG	FWD(cox3-467F):GGTTCAACGACACCCATTT; REV(cox3-901R): TAGCGTGATGAGCCCATG	FWD(cox3-467F):GGTTCAACGACACCCATTT; REV(cox3-901R): TAGCGTGATGAGCCCATG	FWD(cox3-467F):GGTTCAACGACACCCATTT; REV(cox3-901R): TAGCGTGATGAGCCCATG	FWD(cox3-467F):GGTTCAACGACACCCATTT; REV(cox3-901R): TAGCGTGATGAGCCCATG	FWD(cox3-467F):GGTTCAACGACACCCATTT; REV(cox3-901R): TAGCGTGATGAGCCCATG	FWD(cox3-467F):GGTTCAACGACACCCATTT; REV(cox3-901R): TAGCGTGATGAGCCCATG	FWD(cox3-467F):GGTTCAACGACACCCATTT; REV(cox3-901R): TAGCGTGATGAGCCCATG	FWD(cox3-467F):GGTTCAACGACACCCATTT; REV(cox3-901R): TAGCGTGATGAGCCCATG	FWD(cox3-467F):GGTTCAACGACACCCATTT; REV(cox3-901R): TAGCGTGATGAGCCCATG	FWD(cox3-467F):GGTTCAACGACACCCATTT; REV(cox3-901R): TAGCGTGATGAGCCCATG	FWD(cox3-467F):GGTTCAACGACACCCATTT; REV(cox3-901R): TAGCGTGATGAGCCCATG	FWD(cox3-467F):GGTTCAACGACACCCATTT; REV(cox3-901R): TAGCGTGATGAGCCCATG	FWD(cox3-467F):GGTTCAACGACACCCATTT; REV(cox3-901R): TAGCGTGATGAGCCCATG	FWD(cox3-467F):GGTTCAACGACACCCATTT; REV(cox3-901R): TAGCGTGATGAGCCCATG	FWD(cox3-467F):GGTTCAACGACACCCATTT; REV(cox3-901R): TAGCGTGATGAGCCCATG	FWD(cox3-467F):GGTTCAACGACACCCATTT; REV(cox3-901R): TAGCGTGATGAGCCCATG	FWD(cox3-467F):GGTTCAACGACACCCATTT; REV(cox3-901R): TAGCGTGATGAGCCCATG	FWD(cox3-467F):GGTTCAACGACACCCATTT; REV(cox3-901R): TAGCGTGATGAGCCCATG	FWD(cox3-467F):GGTTCAACGACACCCATTT; REV(cox3-901R): TAGCGTGATGAGCCCATG	FWD(cox3-467F):GGTTCAACGACACCCATTT; REV(cox3-901R): TAGCGTGATGAGCCCATG	FWD(cox3-467F):GGTTCAACGACACCCATTT; REV(cox3-901R): TAGCGTGATGAGCCCATG	FWD(cox3-467F):GGTTCAACGACACCCATTT; REV(cox3-901R): TAGCGTGATGAGCCCATG	FWD(cox3-467F):GGTTCAACGACACCCATTT; REV(cox3-901R): TAGCGTGATGAGCCCATG	FWD(cox3-467F):GGTTCAACGACACCCATTT; REV(cox3-901R): TAGCGTGATGAGCCCATG	FWD(cox3-467F):GGTTCAACGACACCCATTT; REV(cox3-901R): TAGCGTGATGAGCCCATG	FWD(cox3-467F):GGTTCAACGACACCCATTT; REV(cox3-901R): TAGCGTGATGAGCCCATG	FWD(cox3-467F):GGTTCAACGACACCCATTT; REV(cox3-901R): TAGCGTGATGAGCCCATG	FWD(cox3-467F):GGTTCAACGACACCCATTT; REV(cox3-901R): TAGCGTGATGAGCCCATG	FWD(cox3-467F):GGTTCAACGACACCCATTT; REV(cox3-901R): TAGCGTGATGAGCCCATG	FWD(cox3-467F):GGTTCAACGACACCCATTT; REV(cox3-901R): TAGCGTGATGAGCCCATG	FWD(cox3-467F):GGTTCAACGACACCCATTT; REV(cox3-901R): TAGCGTGATGAGCCCATG	FWD(cox3-467F):GGTTCAACGACACCCATTT; REV(cox3-901R): TAGCGTGATGAGCCCATG	FWD(cox3-467F):GGTTCAACGACACCCATTT; REV(cox3-901R): TAGCGTGATGAGCCCATG	FWD(cox3-467F):GGTTCAACGACACCCATTT; REV(cox3-901R): TAGCGTGATGAGCCCATG	FWD(cox3-467F):GGTTCAACGACACCCATTT; REV(cox3-901R): TAGCGTGATGAGCCCATG	FWD(cox3-467F):GGTTCAACGACACCCATTT; REV(cox3-901R): TAGCGTGATGAGCCCATG	FWD(cox3-467F):GGTTCAACGACACCCATTT; REV(cox3-901R): TAGCGTGATGAGCCCATG	FWD(cox3-467F):GGTTCAACGACACCCATTT; REV(cox3-901R): TAGCGTGATGAGCCCATG	FWD(cox3-467F):GGTTCAACGACACCCATTT; REV(cox3-901R): TAGCGTGATGAGCCCATG	FWD(cox3-467F):GGTTCAACGACACCCATTT; REV(cox3-901R): TAGCGTGATGAGCCCATG	FWD(cox3-467F):GGTTCAACGACACCCATTT; REV(cox3-901R): TAGCGTGATGAGCCCATG	FWD(cox3-467F):GGTTCAACGACACCCATTT; REV(cox3-901R): TAGCGTGATGAGCCCATG	FWD(cox3-467F):GGTTCAACGACACCCATTT; REV(cox3-901R): TAGCGTGATGAGCCCATG	FWD(cox3-467F):GGTTCAACGACACCCATTT; REV(cox3-901R): TAGCGTGATGAGCCCATG
mimarks_sequencing	adaptors	Alphanumeric
mimarks_sequencing	seq_quality_check	Alphanumeric	Manual	Manual	Manual	Manual	Manual	Manual	Manual	Manual	Manual	Manual	Manual	Manual	Manual	Manual	Manual	Manual	Manual	Manual	Manual	Manual	Manual	Manual	Manual	Manual	Manual	Manual	Manual	Manual	Manual	Manual	Manual	Manual	Manual	Manual	Manual	Manual	Manual	Manual	Manual	Manual	Manual	Manual	Manual	Manual	Manual	Manual	Manual
mimarks_sequencing	sequencing_meth	Alphanumeric	ABI 3730XL	ABI 3730XL	ABI 3730XL	ABI 3730XL	ABI 3730XL	ABI 3730XL	ABI 3730XL	ABI 3730XL	ABI 3730XL	ABI 3730XL	ABI 3730XL	ABI 3730XL	ABI 3730XL	ABI 3730XL	ABI 3730XL	ABI 3730XL	ABI 3730XL	ABI 3730XL	ABI 3730XL	ABI 3730XL	ABI 3730XL	ABI 3730XL	ABI 3730XL	ABI 3730XL	ABI 3730XL	ABI 3730XL	ABI 3730XL	ABI 3730XL	ABI 3730XL	ABI 3730XL	ABI 3730XL	ABI 3730XL	ABI 3730XL	ABI 3730XL	ABI 3730XL	ABI 3730XL	ABI 3730XL	ABI 3730XL	ABI 3730XL	ABI 3730XL	ABI 3730XL	ABI 3730XL	ABI 3730XL	ABI 3730XL	ABI 3730XL	ABI 3730XL	ABI 3730XL
mimarks_sequencing	sop	Alphanumeric	MBL-BPC	MBL-BPC	MBL-BPC	MBL-BPC	MBL-BPC	MBL-BPC	MBL-BPC	MBL-BPC	MBL-BPC	MBL-BPC	MBL-BPC	MBL-BPC	MBL-BPC	MBL-BPC	MBL-BPC	MBL-BPC	MBL-BPC	MBL-BPC	MBL-BPC	MBL-BPC	MBL-BPC	MBL-BPC	MBL-BPC	MBL-BPC	MBL-BPC	MBL-BPC	MBL-BPC	MBL-BPC	MBL-BPC	MBL-BPC	MBL-BPC	MBL-BPC	MBL-BPC	MBL-BPC	MBL-BPC	MBL-BPC	MBL-BPC	MBL-BPC	MBL-BPC	MBL-BPC	MBL-BPC	MBL-BPC	MBL-BPC	MBL-BPC	MBL-BPC	MBL-BPC	MBL-BPC
mimarks_sequencing	target_gene	Alphanumeric	Cytochrome Oxidase Subunit 3	Cytochrome Oxidase Subunit 3	Cytochrome Oxidase Subunit 3	Cytochrome Oxidase Subunit 3	Cytochrome Oxidase Subunit 3	Cytochrome Oxidase Subunit 3	Cytochrome Oxidase Subunit 3	Cytochrome Oxidase Subunit 3	Cytochrome Oxidase Subunit 3	Cytochrome Oxidase Subunit 3	Cytochrome Oxidase Subunit 3	Cytochrome Oxidase Subunit 3	Cytochrome Oxidase Subunit 3	Cytochrome Oxidase Subunit 3	Cytochrome Oxidase Subunit 3	Cytochrome Oxidase Subunit 3	Cytochrome Oxidase Subunit 3	Cytochrome Oxidase Subunit 3	Cytochrome Oxidase Subunit 3	Cytochrome Oxidase Subunit 3	Cytochrome Oxidase Subunit 3	Cytochrome Oxidase Subunit 3	Cytochrome Oxidase Subunit 3	Cytochrome Oxidase Subunit 3	Cytochrome Oxidase Subunit 3	Cytochrome Oxidase Subunit 3	Cytochrome Oxidase Subunit 3	Cytochrome Oxidase Subunit 3	Cytochrome Oxidase Subunit 3	Cytochrome Oxidase Subunit 3	Cytochrome Oxidase Subunit 3	Cytochrome Oxidase Subunit 3	Cytochrome Oxidase Subunit 3	Cytochrome Oxidase Subunit 3	Cytochrome Oxidase Subunit 3	Cytochrome Oxidase Subunit 3	Cytochrome Oxidase Subunit 3	Cytochrome Oxidase Subunit 3	Cytochrome Oxidase Subunit 3	Cytochrome Oxidase Subunit 3	Cytochrome Oxidase Subunit 3	Cytochrome Oxidase Subunit 3	Cytochrome Oxidase Subunit 3	Cytochrome Oxidase Subunit 3	Cytochrome Oxidase Subunit 3	Cytochrome Oxidase Subunit 3	Cytochrome Oxidase Subunit 3
[truncated: 108 more columns]
